# Supplementary material for: pH-Sensitive Cassava Starch/Onion Peel Powder Films as Colorimetric Indicators for Minced Beef Freshness Monitoring
Source: Foods. 2025 Aug 26;14(17):2974. doi: 10.3390/foods14172974 (PMC12428683; doi:10.3390/foods14172974)
Supplement: Supplementary file 1 [file foods-14-02974-s001.zip]

Archive with 1 entries (1 files):
- foods-3807394-supplementary.pdf
